# Supplementary material for: Genetic Differences between Male and Female Pattern Hair Loss in a Korean Population
Source: Life (Basel). 2024 Jul 26;14(8):939. doi: 10.3390/life14080939 (PMC11355467; doi:10.3390/life14080939)
Supplement: Supplementary file 1 [file life-14-00939-s001.zip]

Archive with 5 entries (4 files):
- life-3086365-supplementary/
- life-3086365-supplementary/Figure S1.pdf
- life-3086365-supplementary/Figure S2.pdf
- life-3086365-supplementary/Manuscript_ID_life_3086365_Table S1.xlsx
- life-3086365-supplementary/Manuscript_ID_life_3086365_Table S2.xlsx
