# Supplementary material for: Genetic Differences between Male and Female Pattern Hair Loss in a Korean Population
Source: Life (Basel). 2024 Jul 26;14(8):939. doi: 10.3390/life14080939 (PMC11355467; doi:10.3390/life14080939)
Supplement: Supplementary file 1 [file life-14-00939-s001.zip › life-3086365-supplementary/Manuscript_ID_life_3086365_Table S1.xlsx]

## Sheet: Table S1
Table S1. The recapitulation result for previously AGA-associated SNPs.
SNPS	Effect Allele	Present Study									Previous Study
		Total			Male			Female			OR or β	p	Population			PMID
		OR(95%CI)	p		OR(95%CI)	p		OR(95%CI)	p				Ethnicity & Sample Size	Age	Gender
rs1160312	A	1.35 ( 1.09 - 1.67 )	0.005417		1.45 ( 1.04 - 2.03 )	0.03085		1.29 ( 0.98 - 1.69 )	0.06963		1.6	1e-14	Initial: 578 European ancestry cases, 547 European ancestry controls Replication: 13,367 European ancestry cases, 11,851 European ancestry controls	Under 65 (case) over 30 (control)	Male, Women	18849991
rs6625163	-	-	-		-	-		-	-		3.3	5e-11
rs2180439	-	-	-		-	-		-	-		1.82	3e-15
rs2497938	-	-	-	-	-	-	-	-	-		2.2	2e-91	3,891 European ancestry cases, 8,915 European ancestry controls	Under 65 (case) 45 and 75 (control)	Male	22693459
rs10502861	T	1.04 ( 0.8 - 1.34 )	0.7864		0.78 ( 0.51 - 1.2 )	0.2555		1.21 ( 0.88 - 1.66 )	0.2509		1.28	3e-09
rs12373124	-	-	-		-	-		-	-		1.33	5e-10
rs12565727	G	1.1 ( 0.9 - 1.35 )	0.34		1.23 ( 0.89 - 1.72 )	0.2136		1.03 ( 0.8 - 1.34 )	0.8143		1.33	9e-11
rs2073963	G	1.24 ( 1.02 - 1.51 )	0.03235		0.94 ( 0.69 - 1.27 )	0.6823		1.5 ( 1.16 - 1.94 )	0.001917		1.29	1e-12
rs6047844	T	1.34 ( 1.09 - 1.66 )	0.00659		1.48 ( 1.05 - 2.07 )	0.02447		1.26 ( 0.96 - 1.66 )	0.09775		1.6	2e-39
rs6945541	C	1.44 ( 0.68 - 3.05 )	0.3392		6.32 ( 0.76 - 52.55 )	0.08819		0.93 ( 0.38 - 2.29 )	0.8717		1.27	2e-09
rs9287638	A	-	-		-	-		-	-		1.31	1e-12
rs11037975	C	0.91 ( 0.74 - 1.11 )	0.3534		0.88 ( 0.63 - 1.22 )	0.4429		0.93 ( 0.72 - 1.2 )	0.568		0.138017	2e-19	9,009 European ancestry cases, 8,491 European ancestry controls	-	-	27182965
rs111763724	-	-	-		-	-		-	-		1.67504	6e-20
rs11593840	G	0.87 ( 0.69 - 1.1 )	0.256		0.88 ( 0.6 - 1.29 )	0.5178		0.87 ( 0.65 - 1.17 )	0.3629		0.14172	9e-24
rs11684254	G	1.01 ( 0.84 - 1.22 )	0.9057		1.02 ( 0.75 - 1.39 )	0.9041		1.01 ( 0.8 - 1.27 )	0.9467		0.091	7.7e-187
rs11694173	A	1.87 ( 0.77 - 4.57 )	0.1689		0.98 ( 0.27 - 3.57 )	0.978		3.04 ( 0.91 - 10.2 )	0.07182		1.17371	2e-08
rs12083887	A	0.93 ( 0.77 - 1.13 )	0.4726		0.94 ( 0.71 - 1.26 )	0.694		0.93 ( 0.72 - 1.19 )	0.5553		1.18624	9e-14
rs12203592	-	-	-		-	-		-	-		1.22	4e-11
rs1262557	T	1.27 ( 0.21 - 7.79 )	0.7947		-	-		0.49 ( 0.04 - 5.95 )	0.5762		1.15	5e-10
rs12702271	T	0.66 ( 0.42 - 1.04 )	0.07035		0.62 ( 0.31 - 1.22 )	0.1682		0.69 ( 0.38 - 1.26 )	0.2279		1.171	3e-09
rs13405699	A	1.06 ( 0.87 - 1.3 )	0.5462		1.24 ( 0.9 - 1.69 )	0.1849		0.96 ( 0.74 - 1.24 )	0.7441		1.707	0.00208
rs143149578	-	-	-		-	-		-	-		1.71233	6e-18
rs1819008	-	-	-		-	-		-	-		1.13122	4e-08
rs185597083	-	-	-		-	-		-	-		1.388	8e-13
rs200644307	-	-	-		-	-		-	-		2.277	1e-247
rs201408539	-	-	-		-	-		-	-		1.338	8e-20
rs201563	T	1.37 ( 1.11 - 1.7 )	0.003186		1.49 ( 1.06 - 2.09 )	0.02107		1.3 ( 0.99 - 1.71 )	0.05596		1.547	3e-81
rs2095921	G	0.89 ( 0.71 - 1.13 )	0.3534		0.98 ( 0.66 - 1.44 )	0.9077		0.85 ( 0.63 - 1.15 )	0.2872		1.34409	3e-27
rs227808	T	1.07 ( 0.87 - 1.32 )	0.5324		1.12 ( 0.79 - 1.57 )	0.5256		1.04 ( 0.8 - 1.36 )	0.7554		1.18203	3e-09
rs246180	C	0.86 ( 0.62 - 1.19 )	0.3536		0.64 ( 0.39 - 1.06 )	0.07996		1.05 ( 0.7 - 1.6 )	0.8047		1.152	8e-09
rs34800162	G	1.06 ( 0.81 - 1.38 )	0.6869		0.81 ( 0.52 - 1.25 )	0.3324		1.23 ( 0.88 - 1.71 )	0.2284		1.217	8e-15
rs34991987	A	0.92 ( 0.34 - 2.47 )	0.8624		2.46 ( 0.27 - 22.59 )	0.427		0.62 ( 0.18 - 2.16 )	0.4501		1.269	2e-26
rs3781458	C	1.1 ( 0.9 - 1.33 )	0.3584		0.96 ( 0.71 - 1.3 )	0.782		1.2 ( 0.93 - 1.54 )	0.154		1.17786	1e-12
rs3827760	A	0.62 ( 0.47 - 0.81 )	0.0006326		0.73 ( 0.48 - 1.1 )	0.1355		0.54 ( 0.37 - 0.79 )	0.001403		0.66	1e-14
rs4679956	T	1.04 ( 0.86 - 1.26 )	0.6657		1.16 ( 0.87 - 1.55 )	0.3126		0.96 ( 0.75 - 1.23 )	0.7513		1.223	5e-19
rs4690116	T	0.78 ( 0.62 - 0.98 )	0.03419		0.73 ( 0.51 - 1.05 )	0.09059		0.81 ( 0.6 - 1.1 )	0.1781		1.14155	6e-09
rs5933688	-	-	-		-	-		-	-		1.102	4e-08
rs62060349	T	1.07 ( 0.88 - 1.29 )	0.5092		1.08 ( 0.8 - 1.46 )	0.6269		1.06 ( 0.83 - 1.35 )	0.6551		1.17233	2e-12
rs6546334	T	1.03 ( 0.86 - 1.25 )	0.7262		1.01 ( 0.75 - 1.36 )	0.9704		1.05 ( 0.83 - 1.34 )	0.6681		1.17509	6e-12
rs68088846	-	-	-		-	-		-	-		0.151883	1e-18
rs7177657	C	0.65 ( 0.41 - 1.04 )	0.06991		0.68 ( 0.35 - 1.34 )	0.2671		0.62 ( 0.32 - 1.19 )	0.1498		1.26103	1e-09
rs74333950	G	0.93 ( 0.75 - 1.14 )	0.4772		0.88 ( 0.64 - 1.21 )	0.4355		0.96 ( 0.73 - 1.26 )	0.7684		1.3089	2e-16
rs7534070	G	1.06 ( 0.88 - 1.28 )	0.5654		1.21 ( 0.9 - 1.63 )	0.2111		0.96 ( 0.75 - 1.23 )	0.7678		1.20192	5e-11
rs7642536	C	1.41 ( 0.28 - 7.1 )	0.6796		-	-		1.4 ( 0.28 - 7.06 )	0.6845		-0.199553	2e-21
rs76972608	T	1.41 ( 0.43 - 4.56 )	0.5717		1.75 ( 0.2 - 15.24 )	0.6146		1.25 ( 0.3 - 5.32 )	0.7597		0.146316	4e-08
rs78003935	-	-	-		-	-		-	-		1.16144	1e-09
rs7801037	A	1.16 ( 0.94 - 1.43 )	0.1552		1.16 ( 0.84 - 1.61 )	0.3689		1.16 ( 0.89 - 1.51 )	0.2729		1.33333	1e-36
rs78311490	G	-	-		-	-		-	-		1.321	7e-10
rs79437808	T	1.05 ( 0.7 - 1.57 )	0.8183		0.89 ( 0.5 - 1.6 )	0.7035		1.21 ( 0.7 - 2.07 )	0.4985		2.153	4e-13
rs7974517	T	-	-		-	-		-	-		1.15207	2e-09
rs9300169	G	1.02 ( 0.84 - 1.24 )	0.8099		1.23 ( 0.9 - 1.68 )	0.2		0.92 ( 0.72 - 1.17 )	0.4775		1.1919	4e-12
rs9314998	A	1.07 ( 0.88 - 1.31 )	0.5044		1.07 ( 0.77 - 1.48 )	0.6823		1.07 ( 0.83 - 1.38 )	0.5971		1.146	2e-09
rs9357047	C	-	-		-	-		-	-		1.18064	3e-13
rs62385385	A	0.8 ( 0.65 - 1 )	0.04668		0.74 ( 0.52 - 1.05 )	0.09384		0.84 ( 0.64 - 1.11 )	0.22		0.09	1e-45	36,150 European ancestry cases, 16724 European ancestry controls	40-73	Male	28196072
rs9282858	T	0.28 ( 0.14 - 0.55 )	0.0002323		0.47 ( 0.2 - 1.1 )	0.08346		0.1 ( 0.02 - 0.45 )	0.002507		0.6	9e-18	10,846 European ancestry cases, 11,672 European ancestry controls	45 or under < 40 (case) over 30 (control)	Male	28272467
rs10888690	C	1.46 ( 1.08 - 1.97 )	0.01518		1.43 ( 0.88 - 2.33 )	0.1504		1.47 ( 1 - 2.16 )	0.05104		1.11	6e-13	Initial: 25,662 British ancestry cases, 17,928 British ancestry controls Replication: 13,367 European ancestry cases, 11,851 European ancestry controls	45 or under < 40 (case) over 30 (control)	Male	29146897
rs10930758	-	-	-		-	-		-	-		0.102827	3e-13
rs11087368	-	-	-		-	-		-	-		0.30838	1e-105
rs111668293	-	-	-		-	-		-	-		0.178323	3e-19
rs11249243	T	0.88 ( 0.7 - 1.1 )	0.2555		0.69 ( 0.48 - 0.99 )	0.04614		1.02 ( 0.76 - 1.37 )	0.8948		0.209657	5e-17
rs115182912	-	-	-		-	-		-	-		0.312401	3e-11
rs11578119	-	-	-		-	-		-	-		0.131794	3e-20
rs12214131	-	-	-		-	-		-	-		0.108791	9e-14
rs12752809	T	0.91 ( 0.74 - 1.11 )	0.3557		0.88 ( 0.65 - 1.21 )	0.4352		0.93 ( 0.72 - 1.21 )	0.5805		0.108775	1e-11
rs12902958	A	0.61 ( 0.35 - 1.06 )	0.0772		0.8 ( 0.35 - 1.81 )	0.5924		0.46 ( 0.2 - 1.04 )	0.06123		0.1817	4e-15
rs13021718	A	0.63 ( 0.46 - 0.86 )	0.00329		0.58 ( 0.36 - 0.94 )	0.02629		0.67 ( 0.45 - 0.99 )	0.04642		0.81	2e-26
rs1422798	-	-	-		-	-		-	-		0.20288	2e-44
rs16863765	A	0.89 ( 0.74 - 1.07 )	0.2017		1 ( 0.76 - 1.33 )	0.9769		0.8 ( 0.63 - 1.03 )	0.08229		0.133406	8e-18
rs1704529	-	-	-		-	-		-	-		0.0903341	1e-09
rs17833789	C	1.07 ( 0.88 - 1.29 )	0.5092		1.08 ( 0.8 - 1.46 )	0.6269		1.06 ( 0.83 - 1.35 )	0.6551		0.138183	9e-23
rs182973285	-	-	-		-	-		-	-		0.943488	1e-16
rs2064251	-	-	-		-	-		-	-		0.148601	1e-20
rs2149150	-	-	-		-	-		-	-		0.163669	3e-16
rs2876167	A	1.08 ( 0.89 - 1.3 )	0.4306		1.03 ( 0.76 - 1.4 )	0.842		1.11 ( 0.87 - 1.4 )	0.405		0.0925893	2e-10
rs34624408	-	-	-		-	-		-	-		0.157266	9e-29
rs35892873	-	-	-		-	-		-	-		0.110725	5e-13
rs3781452	-	-	-		-	-		-	-		0.123175	3e-17
rs4718886	G	1.06 ( 0.87 - 1.3 )	0.5482		1.03 ( 0.75 - 1.4 )	0.8722		1.09 ( 0.84 - 1.41 )	0.5146		0.173721	8e-27
rs552649178	-	-	-		-	-		-	-		0.269287	6e-59
rs572756998	-	-	-		-	-		-	-		0.310199	3e-16
rs58788673	-	-	-		-	-		-	-		0.142151	1e-17
rs5934505	-	-	-		-	-		-	-		0.162969	4e-13
rs61784834	T	0.79 ( 0.48 - 1.3 )	0.3509		1.77 ( 0.67 - 4.68 )	0.2539		0.53 ( 0.27 - 1.02 )	0.05807		0.0975472	7e-12
rs62146540	-	-	-		-	-		-	-		0.108173	8e-12
rs6752754	-	-	-		-	-		-	-		0.119608	8e-10
rs6788232	-	-	-		-	-		-	-		0.177364	1e-15
rs7061504	-	-	-		-	-		-	-		0.402795	3e-35
rs71421546	-	-	-		-	-		-	-		0.26782	1e-14
rs71530654	G	1.19 ( 0.97 - 1.47 )	0.08853		1.15 ( 0.84 - 1.59 )	0.3866		1.22 ( 0.94 - 1.59 )	0.135		0.241923	7e-63
rs72809171	A	1.78 ( 0.73 - 4.36 )	0.2046		1.89 ( 0.5 - 7.16 )	0.3494		1.69 ( 0.5 - 5.71 )	0.3983		0.198908	2e-09
rs7349332	T	0.94 ( 0.77 - 1.16 )	0.5822		0.89 ( 0.64 - 1.22 )	0.4667		0.98 ( 0.75 - 1.29 )	0.8955		0.178911	1e-19
rs7542354	A	1.15 ( 0.94 - 1.41 )	0.1792		1.31 ( 0.94 - 1.84 )	0.1097		1.06 ( 0.82 - 1.38 )	0.6558		0.249395	6e-49
rs7680591	-	-	-		-	-		-	-		0.147336	5e-25
rs77410716	-	-	-		-	-		-	-		0.284588	5e-45
rs77767830	-	-	-		-	-		-	-		0.311482	2e-14
rs79593277	-	-	-		-	-		-	-		0.624511	2e-22
rs7974900	T	0.92 ( 0.74 - 1.14 )	0.4358		0.96 ( 0.67 - 1.36 )	0.8054		0.9 ( 0.68 - 1.18 )	0.4282		0.130649	2e-16
rs7976269	A	1.23 ( 0.96 - 1.56 )	0.09634		1.58 ( 1.07 - 2.33 )	0.02296		1.04 ( 0.77 - 1.42 )	0.7954		1.15	6e-14
rs8085664	A	1.07 ( 0.82 - 1.38 )	0.6281		0.82 ( 0.54 - 1.26 )	0.3652		1.22 ( 0.89 - 1.68 )	0.2165		0.160868	8e-25
rs919462	-	-	-		-	-		-	-		0.168393	1e-26
rs9398803	-	-	-		-	-		-	-		0.119565	2e-17
rs939963	G	0.95 ( 0.36 - 2.52 )	0.9178		2.66 ( 0.3 - 23.73 )	0.3818		0.62 ( 0.18 - 2.15 )	0.4461		0.188856	2e-41
rs9719620	C	1 ( 0.83 - 1.21 )	0.9857		1.07 ( 0.79 - 1.44 )	0.6588		0.95 ( 0.74 - 1.21 )	0.68		0.0779497	3e-08
rs9803723	T	1.08 ( 0.86 - 1.35 )	0.5077		0.86 ( 0.59 - 1.25 )	0.4148		1.23 ( 0.93 - 1.62 )	0.1552		0.133322	2e-19
rs144149795	-	-	-		-	-		-	-		0.29	6e-11	66,172 European ancestry cases, 140,864 European ancestry controls	-	-	34737426
rs180807105	-	-	-		-	-		-	-		0.3	5e-13
rs191648835	-	-	-		-	-		-	-		0.38	3e-12
rs10255927	T	0.78 ( 0.6 - 1.02 )	0.06709		0.8 ( 0.53 - 1.2 )	0.2801		0.77 ( 0.55 - 1.09 )	0.1373		0.344	5e-06	275 korean cases, 146 korean controls	47 ± 12.62 (case) 55.18 ± 9.12 (control)	Male	35754308
rs11010734	-	-	-		-	-		-	-		3.008	5e-06
rs11051202	G	1.09 ( 0.85 - 1.4 )	0.5036		0.94 ( 0.63 - 1.43 )	0.7859		1.19 ( 0.87 - 1.64 )	0.2818		0.356	1e-06
rs11743223	C	1.17 ( 0.96 - 1.42 )	0.1234		1.1 ( 0.82 - 1.49 )	0.5229		1.21 ( 0.94 - 1.56 )	0.1408		0.439	2e-06
rs17787727	G	1.12 ( 0.89 - 1.4 )	0.336		1.36 ( 0.94 - 1.96 )	0.09803		0.98 ( 0.73 - 1.32 )	0.8963		0.457	6e-06
rs2420640	-	-	-		-	-		-	-		2.226	9e-06
rs3106136	T	1.09 ( 0.87 - 1.36 )	0.4779		1.19 ( 0.84 - 1.69 )	0.3392		1.02 ( 0.76 - 1.37 )	0.9087		0.452	8e-06
rs4877854	T	1.2 ( 0.93 - 1.54 )	0.1645		0.87 ( 0.58 - 1.29 )	0.4897		1.46 ( 1.06 - 2.02 )	0.02106		0.399	6e-06
rs525545	A	1.08 ( 0.6 - 1.92 )	0.7978		1.03 ( 0.45 - 2.35 )	0.9527		1.13 ( 0.51 - 2.51 )	0.7692		0.151	3e-07
rs62342218	-	-	-		-	-		-	-		0.337	1e-06
rs7233262	C	1.06 ( 0.85 - 1.33 )	0.5858		0.88 ( 0.62 - 1.23 )	0.4457		1.23 ( 0.91 - 1.65 )	0.1752		0.453	7e-06
rs75800147	A	1.1 ( 0.72 - 1.69 )	0.6524		1.45 ( 0.74 - 2.84 )	0.283		0.91 ( 0.52 - 1.61 )	0.756		0.24	3e-06
rs80008664	A	1.31 ( 0.83 - 2.08 )	0.2454		1.14 ( 0.58 - 2.26 )	0.7041		1.47 ( 0.79 - 2.7 )	0.2217		0.202	2e-07
