# Supplementary material for: Genetic Differences between Male and Female Pattern Hair Loss in a Korean Population
Source: Life (Basel). 2024 Jul 26;14(8):939. doi: 10.3390/life14080939 (PMC11355467; doi:10.3390/life14080939)
Supplement: Supplementary file 1 [file life-14-00939-s001.zip › life-3086365-supplementary/Manuscript_ID_life_3086365_Table S2.xlsx]

## Sheet: Table S2
Table S2. Lead SNPs of the Suggestively or Signficantly Associated SNP Region in each Total Samples, Male-only Samples, and Female-only Samples.
CHR	BP	SNP	Mapped Gene	Consequence	Effect Allele	Effect Allele Frequency					Total			Male			Female
						Present Study	EAS	EUR	AMR		OR (95% CI)	p		OR (95% CI)	p		OR (95% CI)	p
Significant in Both Sexes
1	19718102	rs12043118	TMCO4	Intron 13	A	0.4527	0.4385	0.0318	0.0807		0.64 ( 0.53 - 0.77 )	3.543e-06		0.65 ( 0.49 - 0.88 )	0.004849		0.63 ( 0.49 - 0.81 )	0.0002404
1	91258128	rs114371878	HFM1	Flanking	T	0.1375	0.1696	0.0726	0.1066		1.94 ( 1.45 - 2.59 )	7.875e-06		1.98 ( 1.25 - 3.13 )	0.003413		1.91 ( 1.31 - 2.78 )	0.0007542
1	101894420	rs72729689	OLFM3	Intron 1	T	0.02291	0.0179	0.2465	0.1585		0.07 ( 0.03 - 0.21 )	1.123e-06		0.02 ( 0 - 0.19 )	0.0003282		0.19 ( 0.05 - 0.64 )	0.007654
1	111190089	rs2209457	DENND2D	Intron 8	A	0.4373	0.4226	0.3419	0.2291		0.6 ( 0.49 - 0.74 )	1.192e-06		0.57 ( 0.41 - 0.78 )	0.0005112		0.63 ( 0.48 - 0.82 )	0.0006329
1	154810150	rs57438059	KCNN3	Intron 2	C	0.04283	0.0407	0.0467	0.0389		0.29 ( 0.17 - 0.48 )	1.776e-06		0.34 ( 0.18 - 0.66 )	0.001425		0.23 ( 0.1 - 0.52 )	0.0004791
1	210641673	rs12745898	HHAT	Intron 11	A	0.02789	0.0179	0.0736	0.0706		0.14 ( 0.07 - 0.31 )	6.135e-07		0.11 ( 0.04 - 0.32 )	6.53e-05		0.19 ( 0.07 - 0.56 )	0.002558
1	242784988	rs6690364	1q43	Intergenic	G	0.4004	0.3938	0.1511	0.1484		0.64 ( 0.53 - 0.77 )	3.503e-06		0.63 ( 0.46 - 0.84 )	0.002177		0.65 ( 0.5 - 0.82 )	0.0004471
2	12535759	rs779922	MIR3681HG	Intron 4	C	0.4278	0.4514	0.4165	0.4078		1.57 ( 1.29 - 1.9 )	5.026e-06		1.59 ( 1.18 - 2.14 )	0.002582		1.56 ( 1.21 - 2.01 )	0.0005781
2	26533896	rs939811	OTOF	Intron 2	C	0.1957	0.1468	0.4533	0.5403		0.57 ( 0.44 - 0.73 )	6.742e-06		0.58 ( 0.4 - 0.85 )	0.005213		0.56 ( 0.4 - 0.77 )	0.0004137
2	58155355	rs848293	VRK2	Intron 12	A	0.4597	0.496	0.4364	0.4654		1.57 ( 1.3 - 1.89 )	3.206e-06		1.74 ( 1.31 - 2.32 )	0.0001654		1.45 ( 1.13 - 1.87 )	0.00367
2	60819913	rs11692109	PAPOLG REL	Intergenic	A	0.1305	0.128	0.1193	0.1282		2.06 ( 1.54 - 2.76 )	1.19e-06		2.29 ( 1.39 - 3.77 )	0.001164		1.94 ( 1.35 - 2.79 )	0.000325
2	118466992	rs17016813	2q14.2	Intergenic	C	0.1125	0.1012	0.1292	0.0865		0.51 ( 0.38 - 0.68 )	7.749e-06		0.43 ( 0.28 - 0.67 )	0.0001475		0.58 ( 0.39 - 0.87 )	0.008852
2	127152264	rs13388419	BIN1 CYP27C1	Intergenic	G	0.05129	0.0546	0.0209	0.0764		0.36 ( 0.23 - 0.56 )	7.9e-06		0.39 ( 0.2 - 0.75 )	0.004609		0.33 ( 0.18 - 0.62 )	0.0006101
2	137598765	rs352187	THSD7B	Intron 17	A	0.2714	0.2292	0.4066	0.4092		0.58 ( 0.47 - 0.72 )	1.115e-06		0.49 ( 0.35 - 0.69 )	4.131e-05		0.65 ( 0.49 - 0.87 )	0.003292
2	196164498	rs74791935	STK17B	Intron 1	C	0.03237	0.0367	0	0		0.18 ( 0.09 - 0.33 )	8.964e-08		0.21 ( 0.1 - 0.46 )	9.412e-05		0.12 ( 0.04 - 0.4 )	0.0005588
2	203214590	rs2351772	NBEAL1	Intron 55	T	0.3068	0.3254	0.5557	0.4726		0.58 ( 0.47 - 0.71 )	1.693e-07		0.58 ( 0.42 - 0.8 )	0.0008873		0.58 ( 0.45 - 0.76 )	5.133e-05
3	2992459	rs2020115	CNTN4	Intron 14	G	0.3282	0.3155	0.4602	0.4611		0.61 ( 0.5 - 0.75 )	2.324e-06		0.53 ( 0.38 - 0.73 )	0.0001549		0.67 ( 0.52 - 0.87 )	0.002279
3	6288534	rs11922922	3p26.1	Intergenic	C	0.0498	0.0407	0.0716	0.0735		0.33 ( 0.21 - 0.52 )	1.38e-06		0.37 ( 0.21 - 0.66 )	0.000839		0.27 ( 0.13 - 0.57 )	0.0004979
3	30498532	rs74648240	3p24.1	Intergenic	A	0.2455	0.2312	0.2565	0.2089		1.73 ( 1.38 - 2.17 )	1.794e-06		1.72 ( 1.2 - 2.47 )	0.003045		1.73 ( 1.3 - 2.31 )	0.0001835
3	31357550	rs17027425	3p23	Intergenic	A	0.04681	0.0387	0.002	0.0144		0.33 ( 0.21 - 0.53 )	3.833e-06		0.32 ( 0.17 - 0.6 )	0.00034		0.34 ( 0.17 - 0.7 )	0.003048
3	35223724	rs4078511	3p22.3	Intergenic	C	0.3287	0.2917	0.0885	0.072		1.61 ( 1.31 - 1.98 )	5.66e-06		1.61 ( 1.16 - 2.24 )	0.004622		1.61 ( 1.24 - 2.1 )	0.0004019
3	105595033	rs7626843	ALCAM CBLB	Intergenic	A	0.4273	0.4067	0.2445	0.2536		1.68 ( 1.38 - 2.04 )	2.245e-07		1.91 ( 1.4 - 2.61 )	4.23e-05		1.53 ( 1.19 - 1.97 )	0.0009663
3	110702482	rs146967860	3q13.13	Intergenic	T	0.02291	0.0238	0.0537	0.0677		0.1 ( 0.04 - 0.25 )	1.755e-06		0.12 ( 0.04 - 0.37 )	0.0002006		0.06 ( 0.01 - 0.43 )	0.005435
3	172852877	rs1909519	ECT2 SPATA16	Intergenic	A	0.368	0.3581	0.6223	0.5403		1.58 ( 1.29 - 1.92 )	6.454e-06		1.57 ( 1.16 - 2.13 )	0.003623		1.58 ( 1.22 - 2.06 )	0.000534
3	177670607	rs56673356	3q26.32	Intergenic	T	0.04333	0.0427	0.2217	0.2032		0.31 ( 0.19 - 0.51 )	3.999e-06		0.26 ( 0.13 - 0.53 )	0.0002319		0.36 ( 0.19 - 0.72 )	0.00337
3	196495701	rs150420076	RNF168	Intron 1	C	0.0249	0.0149	0	0		0.11 ( 0.05 - 0.27 )	8.709e-07		0.03 ( 0 - 0.22 )	0.0006499		0.23 ( 0.08 - 0.61 )	0.003122
4	43318490	rs2006970	4p13	Intergenic	A	0.1932	0.1776	0.6421	0.5086		0.58 ( 0.46 - 0.74 )	5.997e-06		0.5 ( 0.35 - 0.72 )	0.0001669		0.65 ( 0.48 - 0.88 )	0.005876
4	149743721	rs76498491	IQCM	Intron 2	G	0.1266	0.1349	0.1531	0.1009		0.48 ( 0.35 - 0.64 )	1.131e-06		0.47 ( 0.3 - 0.74 )	0.001248		0.48 ( 0.33 - 0.71 )	0.000254
4	185532251	rs150407822	PDLIM3	Intron 1	G	0.0336	0.0238	0	0		0.16 ( 0.08 - 0.31 )	9.822e-08		0.17 ( 0.07 - 0.41 )	9.025e-05		0.15 ( 0.05 - 0.42 )	0.0003525
5	5329545	rs2964153	ADAMTS16	Flanking	G	0.4666	0.494	0.3738	0.5346		1.55 ( 1.28 - 1.89 )	7.688e-06		1.67 ( 1.23 - 2.27 )	0.0009905		1.48 ( 1.15 - 1.9 )	0.00211
7	7456104	rs55745506	COL28A1	Missense	C	0.1728	0.2103	0.2107	0.2522		1.83 ( 1.41 - 2.38 )	6.954e-06		2.17 ( 1.36 - 3.46 )	0.001124		1.68 ( 1.22 - 2.31 )	0.001576
7	14323313	rs1016804	DGKB	Intron 23	T	0.4527	0.4226	0.4513	0.4769		1.55 ( 1.28 - 1.88 )	7.316e-06		1.56 ( 1.16 - 2.11 )	0.00377		1.54 ( 1.2 - 1.98 )	0.0006404
7	21517429	rs73682610	SP4	Flanking	T	0.07371	0.0813	0.0189	0.0793		0.35 ( 0.24 - 0.51 )	6.928e-08		0.32 ( 0.19 - 0.56 )	5.889e-05		0.38 ( 0.22 - 0.64 )	0.0002617
7	68420048	rs17137439	7q11.22	Intergenic	C	0.1335	0.1062	0.1123	0.1772		0.53 ( 0.4 - 0.7 )	8.342e-06		0.45 ( 0.3 - 0.68 )	0.0001421		0.61 ( 0.42 - 0.88 )	0.009278
7	112775261	rs75646720	TMEM168	Missense	T	0.02341	0.0159	0	0		0.16 ( 0.07 - 0.35 )	5.25e-06		0.11 ( 0.04 - 0.34 )	0.0001319		0.24 ( 0.08 - 0.7 )	0.009004
7	135992258	rs116856281	MTPN	Flanking	T	0.08018	0.0833	0	0		2.88 ( 1.95 - 4.26 )	1.069e-07		3.01 ( 1.56 - 5.79 )	0.000981		2.81 ( 1.72 - 4.57 )	3.404e-05
8	3196860	rs1867509	CSMD1	Intron 33	G	0.3591	0.3502	0.5427	0.415		0.6 ( 0.49 - 0.73 )	5.445e-07		0.58 ( 0.42 - 0.81 )	0.001034		0.61 ( 0.47 - 0.78 )	0.0001478
8	67712965	rs146261629	CPA6	Intron 1	A	0.02062	0.0288	0	0		0.08 ( 0.03 - 0.22 )	1.911e-06		0.08 ( 0.02 - 0.28 )	8.407e-05		0.07 ( 0.01 - 0.5 )	0.008337
8	142354673	rs7814359	TSNARE1	Missense	G	0.3376	0.3472	0.1978	0.2896		0.57 ( 0.46 - 0.69 )	2.717e-08		0.53 ( 0.39 - 0.72 )	4.93e-05		0.6 ( 0.46 - 0.78 )	0.0001193
9	7253932	rs11789209	KDM4C	Flanking	C	0.2385	0.1885	0.3519	0.4366		0.58 ( 0.46 - 0.72 )	7.866e-07		0.49 ( 0.36 - 0.68 )	2.276e-05		0.66 ( 0.49 - 0.88 )	0.004741
9	21286990	rs28627173	IFNA5	Flanking	T	0.1355	0.13	0.0457	0.0562		0.53 ( 0.4 - 0.7 )	4.679e-06		0.52 ( 0.35 - 0.78 )	0.001333		0.53 ( 0.37 - 0.78 )	0.00106
9	136994689	rs138947887	CLIC3	Missense	A	0.04382	0.0357	0	0		0.28 ( 0.17 - 0.46 )	8.284e-07		0.25 ( 0.13 - 0.49 )	6.176e-05		0.32 ( 0.15 - 0.68 )	0.002987
10	21209048	rs35021862	10p12.31	Intergenic	A	0.1225	0.0873	0.1083	0.1297		0.52 ( 0.39 - 0.69 )	7.472e-06		0.47 ( 0.3 - 0.71 )	0.0004458		0.56 ( 0.38 - 0.83 )	0.003969
10	45411914	rs117846213	ALOX5	Intron 33	G	0.02639	0.0337	0	0		0.21 ( 0.11 - 0.41 )	4.377e-06		0.21 ( 0.09 - 0.51 )	0.0004227		0.2 ( 0.07 - 0.59 )	0.003537
10	86302698	rs116867571	GRID1	Intron 2	C	0.0245	0.0169	0.0139	0.0043		0.19 ( 0.09 - 0.4 )	9.307e-06		0.14 ( 0.05 - 0.41 )	0.000304		0.25 ( 0.09 - 0.68 )	0.006288
10	127217423	rs149100096	DOCK1	Intron 27	A	0.02314	0.0139	0.0109	0.0144		0.14 ( 0.06 - 0.32 )	4.171e-06		0.13 ( 0.04 - 0.41 )	0.0004792		0.15 ( 0.04 - 0.52 )	0.002483
10	129937798	rs12247065	EBF3	Intron 6	T	0.1218	0.0843	0.168	0.1023		0.47 ( 0.35 - 0.63 )	2.944e-07		0.48 ( 0.32 - 0.73 )	0.0005868		0.45 ( 0.3 - 0.68 )	0.0001345
11	6159689	rs2664004	OR52B2	Flanking	C	0.113	0.0655	0.5547	0.317		0.44 ( 0.33 - 0.6 )	1.692e-07		0.39 ( 0.25 - 0.63 )	8.631e-05		0.48 ( 0.33 - 0.72 )	0.000388
11	26567953	rs293975	ANO3	Intron 14	T	0.03685	0.0367	0.0875	0.0677		0.23 ( 0.13 - 0.42 )	9.908e-07		0.31 ( 0.14 - 0.72 )	0.005834		0.17 ( 0.07 - 0.42 )	9.247e-05
11	60137733	rs575930	MS4A2 MS4A6A	Intergenic	A	0.1454	0.1786	0.0368	0.0159		1.9 ( 1.44 - 2.51 )	6.102e-06		2.01 ( 1.29 - 3.12 )	0.002018		1.83 ( 1.28 - 2.63 )	0.0009426
12	1220004	rs4766249	ERC1	Intron 12	A	0.239	0.2609	0.4364	0.3718		0.59 ( 0.47 - 0.74 )	3.735e-06		0.56 ( 0.4 - 0.78 )	0.0007133		0.61 ( 0.45 - 0.82 )	0.001406
12	19134482	rs11044430	PLEKHA5	Intron 3	A	0.3745	0.375	0.8459	0.6282		1.63 ( 1.34 - 1.98 )	1.009e-06		1.53 ( 1.12 - 2.11 )	0.008267		1.69 ( 1.32 - 2.16 )	3.205e-05
12	48389965	rs7959684	ZNF641	Intergenic	A	0.03038	0.0288	0.2445	0.1888		0.16 ( 0.08 - 0.32 )	1.53e-07		0.13 ( 0.05 - 0.34 )	2.339e-05		0.2 ( 0.08 - 0.55 )	0.001519
12	68861842	rs147122488	CPM	Intron 7	A	0.03884	0.0437	0.001	0		0.27 ( 0.16 - 0.47 )	2.378e-06		0.36 ( 0.18 - 0.74 )	0.005743		0.19 ( 0.08 - 0.45 )	0.000211
12	71866299	rs7969261	TBC1D15	Intron 1	A	0.1887	0.2163	0.1412	0.1772		1.87 ( 1.46 - 2.41 )	1.051e-06		1.88 ( 1.24 - 2.85 )	0.003058		1.87 ( 1.36 - 2.56 )	0.0001098
12	100044179	rs116184253	BLTP3B	Intron 19	G	0.02739	0.0179	0.0696	0.0504		0.2 ( 0.1 - 0.41 )	6.726e-06		0.25 ( 0.1 - 0.6 )	0.001945		0.15 ( 0.04 - 0.49 )	0.001813
13	22625870	rs41334648	13q12.12	Intergeneic	A	0.2141	0.2401	0.0616	0.0821		1.86 ( 1.47 - 2.35 )	2.404e-07		1.89 ( 1.3 - 2.75 )	0.0009028		1.85 ( 1.37 - 2.5 )	7.077e-05
13	55210438	rs2316651	13q21.1	Intergenic	T	0.08715	0.0863	0.0239	0.1095		2.45 ( 1.7 - 3.53 )	1.562e-06		2.99 ( 1.56 - 5.74 )	0.0009952		2.21 ( 1.41 - 3.46 )	0.0005475
13	59688370	rs117915542	DIAPH3	Intron 27	A	0.03386	0.0288	0	0		0.17 ( 0.09 - 0.33 )	6.172e-08		0.12 ( 0.05 - 0.3 )	5.737e-06		0.26 ( 0.11 - 0.61 )	0.001948
13	94070739	rs75560681	GPC6	Intron 4	C	0.1305	0.1627	0	0.0043		1.94 ( 1.45 - 2.6 )	8.928e-06		2.57 ( 1.54 - 4.3 )	0.0003092		1.68 ( 1.17 - 2.41 )	0.004881
13	97350369	rs9584559	MBNL2	Intron 55	C	0.09263	0.1002	0.2982	0.3256		0.47 ( 0.34 - 0.66 )	8.271e-06		0.39 ( 0.24 - 0.64 )	0.0001571		0.54 ( 0.35 - 0.84 )	0.006732
14	23655396	rs222623	DHRS2	Flanking	C	0.4432	0.3968	0.6521	0.5086		0.64 ( 0.53 - 0.77 )	4.14e-06		0.57 ( 0.42 - 0.78 )	0.0003689		0.68 ( 0.53 - 0.87 )	0.002315
14	25146491	rs71409710	14q12	Intergenic	T	0.02241	0.0149	0.0149	0.0403		0.11 ( 0.05 - 0.28 )	1.655e-06		0.1 ( 0.03 - 0.31 )	5.439e-05		0.14 ( 0.03 - 0.61 )	0.00894
14	48830991	rs6572520	14q21.3	Intergenic	T	0.1912	0.1627	0.1183	0.1715		1.92 ( 1.5 - 2.46 )	2.55e-07		1.99 ( 1.3 - 3.03 )	0.001428		1.88 ( 1.38 - 2.56 )	5.438e-05
14	63792705	rs8014975	SGPP1 SYNE2	Intergenic	T	0.4253	0.4395	0.6372	0.5807		0.63 ( 0.52 - 0.77 )	3.773e-06		0.54 ( 0.4 - 0.74 )	7.89e-05		0.7 ( 0.54 - 0.91 )	0.006765
14	96366665	rs962851	GSKIP	Intron 1	A	0.2236	0.1935	0.1928	0.1787		0.57 ( 0.45 - 0.72 )	1.522e-06		0.54 ( 0.38 - 0.76 )	0.0003317		0.6 ( 0.44 - 0.81 )	0.001136
15	51896945	rs73413157	TMOD3	Intron 7	A	0.03984	0.0387	0.0348	0.0317		0.29 ( 0.17 - 0.48 )	2.994e-06		0.33 ( 0.17 - 0.65 )	0.001232		0.23 ( 0.09 - 0.55 )	0.001011
16	19682407	rs3815036	VPS35L	Intron 28	T	0.1414	0.1171	0.2873	0.196		0.54 ( 0.41 - 0.7 )	7.731e-06		0.47 ( 0.31 - 0.7 )	0.0002056		0.61 ( 0.42 - 0.87 )	0.007238
16	60242818	rs34682315	16q21	Intergenic	G	0.09114	0.0813	0.1998	0.1643		0.46 ( 0.33 - 0.64 )	4.198e-06		0.48 ( 0.3 - 0.77 )	0.002287		0.44 ( 0.28 - 0.7 )	0.0005997
16	78975871	rs12051206	WWOX	Intron 8	G	0.1987	0.2222	0.0318	0.0591		1.73 ( 1.36 - 2.2 )	7.354e-06		1.88 ( 1.24 - 2.85 )	0.002845		1.66 ( 1.23 - 2.23 )	0.0008123
16	80025007	rs16952080	16q23.2	Intergenic	A	0.05926	0.0575	0.001	0.0331		0.34 ( 0.22 - 0.52 )	5.834e-07		0.3 ( 0.17 - 0.55 )	9.952e-05		0.36 ( 0.2 - 0.66 )	0.00102
17	37002484	rs113370294	AATF	Intron 8	A	0.1295	0.1319	0.1451	0.0677		2.06 ( 1.53 - 2.78 )	2.164e-06		1.95 ( 1.19 - 3.19 )	0.007823		2.12 ( 1.46 - 3.09 )	8.632e-05
17	49703354	rs200689359	SLC35B1	Intron 6	G	0.06424	0.0724	0.0547	0.1009		0.37 ( 0.25 - 0.56 )	2.575e-06		0.46 ( 0.26 - 0.81 )	0.007203		0.29 ( 0.15 - 0.55 )	0.0001481
17	61267960	rs4968544	BCAS3	Intron 22	G	0.1868	0.1429	0.1899	0.1772		0.55 ( 0.43 - 0.7 )	1.082e-06		0.54 ( 0.37 - 0.79 )	0.001336		0.56 ( 0.41 - 0.76 )	0.0002348
17	74252692	rs8068992	TTYH2	Intron 11	C	0.1434	0.1111	0.3628	0.317		0.53 ( 0.4 - 0.69 )	3.328e-06		0.5 ( 0.33 - 0.77 )	0.001324		0.54 ( 0.38 - 0.77 )	0.0007347
18	22325178	rs35321365	18q11.2	Intergenic	T	0.2744	0.2788	0.5239	0.4669		1.71 ( 1.38 - 2.13 )	1.288e-06		1.85 ( 1.31 - 2.63 )	0.0005643		1.63 ( 1.23 - 2.15 )	0.000645
18	24168320	rs77096941	OSBPL1A	Intron 24	C	0.1688	0.1558	0.008	0.0879		1.85 ( 1.42 - 2.39 )	3.787e-06		2.12 ( 1.35 - 3.32 )	0.00106		1.71 ( 1.24 - 2.36 )	0.0009911
18	31742183	rs28863795	SLC25A52	Flanking	G	0.1653	0.1597	0.007	0.0187		0.52 ( 0.4 - 0.67 )	7.981e-07		0.53 ( 0.36 - 0.79 )	0.001675		0.51 ( 0.36 - 0.72 )	0.0001373
19	19358790	rs150611575	MAU2	Flanking	A	0.02639	0.0278	0.001	0.0014		0.2 ( 0.1 - 0.4 )	7.011e-06		0.19 ( 0.08 - 0.48 )	0.0004428		0.21 ( 0.07 - 0.62 )	0.004728
20	6064144	rs11087712	LRRN4 FERMT1	Intergenic	T	0.3959	0.3512	0.1849	0.3458		0.63 ( 0.52 - 0.76 )	1.815e-06		0.67 ( 0.5 - 0.9 )	0.007696		0.6 ( 0.46 - 0.77 )	5.946e-05
20	52845121	rs6512865	20q13.2	Intergenic	G	0.4193	0.4058	0.8827	0.6715		0.63 ( 0.52 - 0.76 )	2.397e-06		0.6 ( 0.44 - 0.82 )	0.001139		0.65 ( 0.5 - 0.83 )	0.0005766
21	14257998	rs73162418	RBM11	Flanking	T	0.1614	0.131	0.1899	0.1268		0.55 ( 0.42 - 0.71 )	3.397e-06		0.57 ( 0.39 - 0.84 )	0.004573		0.53 ( 0.38 - 0.74 )	0.0002299
21	30998301	rs2154571	KRTAP19	Flanking	A	0.2186	0.1746	0.8748	0.5692		0.56 ( 0.45 - 0.7 )	2.583e-07		0.55 ( 0.4 - 0.77 )	0.0004603		0.56 ( 0.42 - 0.76 )	0.0001487
22	20058519	rs8140658	TANGO2	Intron 6	G	0.03337	0.0367	0.1521	0.0994		0.24 ( 0.13 - 0.43 )	2.598e-06		0.15 ( 0.06 - 0.37 )	3.61e-05		0.36 ( 0.17 - 0.77 )	0.008213
22	20865717	rs141395300	SNAP29	Intron 1	A	0.02839	0.0188	0	0.0014		0.16 ( 0.08 - 0.33 )	5.244e-07		0.14 ( 0.05 - 0.35 )	3.76e-05		0.2 ( 0.07 - 0.58 )	0.003265
22	22046772	rs5756660	PRAMENP	Flanking	A	0.2216	0.1865	0.0199	0.2291		0.57 ( 0.46 - 0.71 )	6.814e-07		0.49 ( 0.35 - 0.69 )	3.252e-05		0.65 ( 0.49 - 0.86 )	0.002685
22	50068011	rs73183380	MLC1	Intron 19	T	0.02141	0.0129	0.3082	0.2061		0.1 ( 0.04 - 0.27 )	3.051e-06		0.06 ( 0.01 - 0.29 )	0.0003221		0.16 ( 0.05 - 0.53 )	0.002911
Female Specific
1	170115497	rs117428531	NTMT2	Flanking	G	0.1051	0.1181	0.0089	0.0159		2.28 ( 1.63 - 3.18 )	1.35e-06		2.1 ( 1.19 - 3.7 )	0.01074		2.37 ( 1.57 - 3.56 )	3.616e-05
2	1709360	rs11696014	PXDN	Intron 1	A	0.3376	0.375	0.7018	0.6311		0.62 ( 0.51 - 0.76 )	3.809e-06		0.7 ( 0.52 - 0.95 )	0.02302		0.57 ( 0.44 - 0.75 )	3.969e-05
2	15342628	rs13403179	NBAS	Intron 35	C	0.05578	0.0526	0.002	0.0288		0.39 ( 0.25 - 0.6 )	2.106e-05		0.78 ( 0.41 - 1.5 )	0.4614		0.2 ( 0.1 - 0.4 )	6.033e-06
2	147509014	rs11890526	2q22.3	Intergenic	T	0.09313	0.1002	0.0815	0.0403		0.48 ( 0.34 - 0.66 )	1.003e-05		0.72 ( 0.44 - 1.18 )	0.1931		0.33 ( 0.21 - 0.54 )	7.421e-06
2	163598239	rs61203685	FIGN	Flanking	G	0.01942	0.0159	0.0119	0.0231		0.07 ( 0.02 - 0.22 )	7.879e-06		NA	NA		0.17 ( 0.05 - 0.59 )	0.005071
2	175231641	rs4972463	ATP5MC3	Flanking	C	0.4472	0.4504	0.0845	0.1643		1.56 ( 1.28 - 1.89 )	8.391e-06		1.4 ( 1.03 - 1.91 )	0.03395		1.66 ( 1.29 - 2.13 )	6.771e-05
2	184619131	rs359882	ZNF804A	Intron 1	A	0.2087	0.1617	0.5825	0.3948		0.6 ( 0.48 - 0.75 )	8.711e-06		0.67 ( 0.48 - 0.95 )	0.02378		0.54 ( 0.4 - 0.74 )	9.521e-05
3	70719662	rs35376527	3p13	Intergenic	G	0.1673	0.129	0.0298	0.0735		0.56 ( 0.44 - 0.72 )	6.893e-06		0.66 ( 0.46 - 0.95 )	0.02532		0.49 ( 0.34 - 0.69 )	6.413e-05
3	171420764	rs13080580	TNIK	Intron 1	A	0.03436	0.0268	0.4672	0.3689		0.25 ( 0.14 - 0.44 )	2.371e-06		0.34 ( 0.15 - 0.78 )	0.01081		0.19 ( 0.08 - 0.44 )	0.0001065
4	123611951	rs79867521	4q28.1	Intergenic	A	0.0241	0.0208	0.005	0.013		0.05 ( 0.01 - 0.16 )	5.25e-07		NA	NA		0.19 ( 0.05 - 0.63 )	0.007219
5	75400954	rs3804231	CERT1	Intron 9	A	0.2377	0.2034	0.1252	0.1095		0.6 ( 0.48 - 0.75 )	7.236e-06		0.68 ( 0.49 - 0.93 )	0.01736		0.55 ( 0.4 - 0.74 )	0.0001106
5	173717580	rs10067485	5q35.2	Intergenic	C	0.2967	0.249	0.33	0.4121		1.64 ( 1.33 - 2.03 )	5.123e-06		1.36 ( 0.96 - 1.92 )	0.08004		1.83 ( 1.4 - 2.39 )	1.049e-05
6	125207313	rs35043704	TPD52L1	Intron 1	T	0.2733	0.2897	0.2813	0.4438		1.72 ( 1.37 - 2.15 )	2.624e-06		1.59 ( 1.1 - 2.31 )	0.01427		1.79 ( 1.35 - 2.38 )	5.547e-05
7	15186244	rs55884692	AGMO	Flanking	T	0.3018	0.2996	0.4662	0.3458		1.67 ( 1.35 - 2.06 )	1.748e-06		1.53 ( 1.09 - 2.17 )	0.01509		1.75 ( 1.35 - 2.28 )	3.004e-05
7	54837657	rs17746029	SEC61G	Flanking	C	0.4631	0.4385	0.2087	0.1614		0.67 ( 0.56 - 0.81 )	3.167e-05		0.92 ( 0.69 - 1.23 )	0.5606		0.54 ( 0.42 - 0.69 )	1.218e-06
7	91277819	rs2163085	FZD1	Flanking	C	0.248	0.2212	0.3608	0.4582		1.88 ( 1.5 - 2.35 )	3.572e-08		1.45 ( 1.03 - 2.05 )	0.03479		2.24 ( 1.67 - 3.01 )	6.392e-08
8	136956827	rs11166679	8q24.23	Intergenic	G	0.366	0.3929	0.5129	0.3833		1.48 ( 1.22 - 1.81 )	8.173e-05		1.08 ( 0.79 - 1.48 )	0.6145		1.82 ( 1.41 - 2.35 )	4.099e-06
8	142459680	rs3934731	ADGRB1	Intron 1	G	0.2729	0.245	0.1451	0.1873		0.62 ( 0.5 - 0.76 )	5.927e-06		0.7 ( 0.5 - 0.97 )	0.03337		0.57 ( 0.43 - 0.75 )	4.412e-05
11	103869964	rs473689	PDGFD	Flanking	C	0.2326	0.2054	0.2565	0.196		0.62 ( 0.5 - 0.77 )	1.5e-05		0.81 ( 0.58 - 1.15 )	0.2377		0.51 ( 0.38 - 0.68 )	5.171e-06
15	39991073	rs11853517	EIF2AK4	Intron 16	G	0.4646	0.498	0.0696	0.389		1.41 ( 1.17 - 1.69 )	0.0003722		1 ( 0.74 - 1.35 )	0.9968		1.74 ( 1.37 - 2.22 )	7.762e-06
15	79995592	rs62025524	BCL2A1	Flanking	A	0.247	0.1974	0.3161	0.415		1.49 ( 1.19 - 1.87 )	0.0004612		0.94 ( 0.66 - 1.35 )	0.7454		1.96 ( 1.47 - 2.6 )	3.791e-06
16	21628389	rs12923444	METTL9	Intron 4	C	0.12	0.124	0.4493	0.3242		0.5 ( 0.37 - 0.67 )	4.903e-06		0.56 ( 0.36 - 0.87 )	0.01076		0.45 ( 0.3 - 0.68 )	0.000142
17	44823618	rs4793158	GJC1	Intron 1	C	0.1389	0.1349	0.1282	0.098		2.15 ( 1.61 - 2.87 )	1.93e-07		1.49 ( 0.95 - 2.34 )	0.07974		2.7 ( 1.86 - 3.91 )	1.543e-07
17	66607479	rs8065445	PRKCA	Intron 3	C	0.1096	0.1101	0.3191	0.3948		0.5 ( 0.37 - 0.68 )	7.242e-06		0.6 ( 0.37 - 0.96 )	0.03293		0.44 ( 0.29 - 0.66 )	6.564e-05
19	37638634	rs2927744	ZFP30	Intron 5	A	0.1683	0.1508	0.2535	0.2363		1.72 ( 1.32 - 2.24 )	5.366e-05		1.15 ( 0.77 - 1.7 )	0.4966		2.29 ( 1.62 - 3.24 )	2.851e-06
19	53315350	rs10439122	ZNF845	Flanking	A	0.1544	0.1766	0.3091	0.219		1.94 ( 1.47 - 2.55 )	3.142e-06		1.79 ( 1.14 - 2.8 )	0.01086		2.03 ( 1.42 - 2.88 )	8.747e-05
20	5951544	rs236189	MCM8	Intron 1	G	0.3939	0.4276	0.1471	0.196		1.59 ( 1.31 - 1.94 )	3.498e-06		1.43 ( 1.04 - 1.95 )	0.02596		1.72 ( 1.34 - 2.21 )	2.732e-05
20	17641826	rs144765063	RRBP1	Missense	T	0.0249	0.0149	0	0		0.13 ( 0.05 - 0.3 )	3.182e-06		NA	NA		0.29 ( 0.12 - 0.73 )	0.008024
22	38344096	rs75735715	CSNK1E	Flanking	A	0.07769	0.0813	0.0239	0.0072		2.28 ( 1.57 - 3.32 )	1.545e-05		1.36 ( 0.8 - 2.29 )	0.2522		3.48 ( 2.08 - 5.82 )	2.14e-06
Male Specific
1	31752299	rs3766825	ADGRB2	Intron 4	T	0.03586	0.0288	0	0		0.21 ( 0.12 - 0.38 )	1.676e-07		0.16 ( 0.07 - 0.34 )	3.108e-06		0.31 ( 0.13 - 0.73 )	0.00721
2	33788399	rs78540501	2p22.3	Intergenic	C	0.08167	0.0724	0.0924	0.1009		0.56 ( 0.39 - 0.79 )	0.001129		0.28 ( 0.16 - 0.48 )	2.89e-06		0.95 ( 0.61 - 1.49 )	0.8214
2	69104208	rs7592451	ANTXR1	Intron 10	C	0.2007	0.2212	0.1392	0.255		1.76 ( 1.38 - 2.25 )	6.501e-06		2.33 ( 1.53 - 3.53 )	7.161e-05		1.49 ( 1.09 - 2.03 )	0.01262
2	109309375	rs74575313	SH3RF3	Intron 1	T	0.2211	0.2044	0.2087	0.2925		1.29 ( 1.03 - 1.61 )	0.0293		2.82 ( 1.85 - 4.32 )	1.709e-06		0.87 ( 0.65 - 1.15 )	0.3175
2	123757465	rs13006237	2q14.3	Intergenic	A	0.0244	0.0238	0.2922	0.147		0.16 ( 0.08 - 0.35 )	2.467e-06		0.12 ( 0.04 - 0.33 )	3.919e-05		0.26 ( 0.09 - 0.77 )	0.01505
3	148638350	rs71304410	AGTR1	Flanking	A	0.04084	0.0357	0.0169	0.0159		0.26 ( 0.16 - 0.45 )	9.048e-07		0.14 ( 0.06 - 0.32 )	2.317e-06		0.45 ( 0.23 - 0.89 )	0.02173
4	133061529	rs62313602	4q28.3	Intergenic	G	0.04628	0.0446	0.4115	0.3386		0.34 ( 0.21 - 0.56 )	1.235e-05		0.17 ( 0.08 - 0.34 )	5.652e-07		0.7 ( 0.37 - 1.32 )	0.2744
4	140078151	rs75185971	MAML3	Intron 1	T	0.01221	0.0139	0	0		0.19 ( 0.1 - 0.38 )	1.465e-06		0.11 ( 0.04 - 0.3 )	1.411e-05		0.35 ( 0.15 - 0.86 )	0.02107
5	46105966	rs146472958	5p12.11	Intergenic	T	0.03884	0.0377	0	0		0.3 ( 0.18 - 0.51 )	6.617e-06		0.23 ( 0.11 - 0.49 )	0.0001054		0.4 ( 0.19 - 0.82 )	0.01314
5	180900021	rs139690803	BTNL8	Intron 1	G	0.02012	0.0119	0	0		0.15 ( 0.06 - 0.34 )	8.299e-06		0.09 ( 0.03 - 0.33 )	0.0002385		0.23 ( 0.08 - 0.72 )	0.01111
6	17401600	rs6921032	CAP2	Intron 1	A	0.02241	0.0198	0.005	0.0187		0.17 ( 0.08 - 0.36 )	5.428e-06		0.12 ( 0.04 - 0.34 )	5.536e-05		-	-
6	28207858	rs1150697	ZSCAN9	Flanking	G	0.2819	0.3125	0.1083	0.1455		1.67 ( 1.34 - 2.07 )	3.437e-06		1.67 ( 1.19 - 2.35 )	0.003035		-	-
6	33935613	rs6457750	6p21.31	Intergenic	A	0.258	0.2123	0.1948	0.2608		0.6 ( 0.48 - 0.75 )	5.741e-06		0.7 ( 0.5 - 0.98 )	0.04046		-	-
6	36946994	rs2145435	PI16	Flanking	G	0.04034	0.0377	0.2167	0.2104		0.25 ( 0.14 - 0.42 )	3.951e-07		0.34 ( 0.16 - 0.73 )	0.005417		-	-
6	106860732	rs9400073	6q21	intergenic	T	0.1041	0.0714	0.0646	0.0403		2.17 ( 1.55 - 3.03 )	6.509e-06		2.78 ( 1.59 - 4.87 )	0.0003464		-	-
6	157657684	rs618368	ZDHHC14	Intron 8	A	0.1237	0.0982	0.4026	0.3689		0.52 ( 0.39 - 0.69 )	6.032e-06		0.52 ( 0.34 - 0.79 )	0.002229		-	-
7	35216356	rs145686728	TBX20	Intron 6	C	0.04831	0.0446	0.0427	0.1945		0.37 ( 0.23 - 0.59 )	2.983e-05		0.21 ( 0.1 - 0.41 )	6.725e-06		0.63 ( 0.34 - 1.15 )	0.1318
7	51629964	rs34043284	7p12.1	Intergenic	A	0.4467	0.4812	0.5805	0.6398		1.38 ( 1.14 - 1.66 )	0.0007693		1.95 ( 1.45 - 2.62 )	9.925e-06		1.07 ( 0.84 - 1.37 )	0.5936
8	92580092	rs2618131	8q22.1	Intergenic	G	0.2042	0.1776	0.1103	0.1066		0.55 ( 0.44 - 0.69 )	2.913e-07		0.45 ( 0.32 - 0.64 )	7.125e-06		0.64 ( 0.48 - 0.87 )	0.00408
8	100979965	rs11986776	YWHAZ	Flanking	G	0.1549	0.126	0.167	0.2565		0.62 ( 0.48 - 0.81 )	0.0003493		0.4 ( 0.27 - 0.6 )	8.765e-06		0.87 ( 0.62 - 1.22 )	0.4184
8	126177539	rs1488012	8q24.13	Intergenic	C	0.4826	0.4613	0.669	0.6095		0.65 ( 0.54 - 0.79 )	9.066e-06		0.52 ( 0.38 - 0.71 )	3.126e-05		0.75 ( 0.59 - 0.96 )	0.02014
8	127611686	rs76312071	CASC11	Flaning	G	0.1449	0.1141	0.1203	0.0677		0.53 ( 0.4 - 0.69 )	4.142e-06		0.39 ( 0.26 - 0.58 )	5.819e-06		0.68 ( 0.47 - 0.98 )	0.03699
9	1401099	rs12341248	9p24.3	Intergenic	T	0.1066	0.0833	0.2087	0.1744		0.53 ( 0.39 - 0.72 )	4.072e-05		0.34 ( 0.21 - 0.55 )	7.48e-06		0.75 ( 0.5 - 1.11 )	0.1498
9	14469660	rs188574	NFIB	Intron 1	T	0.3456	0.3224	0.159	0.1585		0.65 ( 0.53 - 0.79 )	1.949e-05		0.47 ( 0.34 - 0.65 )	3.013e-06		0.81 ( 0.63 - 1.05 )	0.1092
10	52036114	rs12570080	PRKG1	Intron 5	G	0.4343	0.4325	0.0467	0.062		1.42 ( 1.18 - 1.72 )	0.0002696		2.12 ( 1.54 - 2.92 )	4.642e-06		1.12 ( 0.88 - 1.42 )	0.3544
11	97869285	rs11530743	11q22.1	Intergenic	A	0.05926	0.0595	0.0139	0.0086		0.4 ( 0.27 - 0.61 )	1.449e-05		0.24 ( 0.13 - 0.44 )	2.867e-06		0.69 ( 0.39 - 1.2 )	0.1874
12	22411260	rs73074696	C2CD5	Flanking	A	0.08068	0.0794	0.2237	0.134		0.45 ( 0.32 - 0.64 )	8.887e-06		0.35 ( 0.21 - 0.59 )	7.327e-05		0.56 ( 0.35 - 0.9 )	0.01621
12	132462124	rs12828534	FBRSL1	Flanking	A	0.1469	0.1429	0.1819	0.2464		0.54 ( 0.41 - 0.71 )	8.172e-06		0.41 ( 0.27 - 0.63 )	3.69e-05		0.65 ( 0.46 - 0.93 )	0.01834
13	30040364	rs501588	13q12.3	Intergenic	A	0.4925	0.4901	0.3529	0.4323		0.69 ( 0.57 - 0.83 )	9.673e-05		0.49 ( 0.37 - 0.66 )	2.856e-06		0.88 ( 0.69 - 1.13 )	0.3289
13	83557261	rs34073438	13q31.1	Intergenic	A	0.0493	0.0397	0.165	0.1297		0.39 ( 0.25 - 0.62 )	5.525e-05		0.2 ( 0.1 - 0.4 )	5.524e-06		0.68 ( 0.39 - 1.21 )	0.1945
13	101372914	rs56296901	NALCN	Intron 6	T	0.0259	0.0188	0.2336	0.1801		0.17 ( 0.08 - 0.36 )	2.906e-06		0.09 ( 0.03 - 0.28 )	3.773e-05		0.31 ( 0.12 - 0.76 )	0.01078
14	50896782	rs8006465	ABHD12B	Intron 9	A	0.1828	0.1617	0.0666	0.1239		0.67 ( 0.52 - 0.86 )	0.001478		0.41 ( 0.28 - 0.61 )	6.45e-06		0.97 ( 0.7 - 1.35 )	0.8541
14	103060593	rs10143668	CDC42BPB	Flanking	C	0.257	0.25	0.4215	0.4841		0.63 ( 0.51 - 0.78 )	2.087e-05		0.45 ( 0.32 - 0.63 )	4.556e-06		0.79 ( 0.6 - 1.03 )	0.08599
15	43910847	rs545119	FRMD5	Intron 4	C	0.07072	0.0754	0.0447	0.0836		0.42 ( 0.28 - 0.61 )	6.409e-06		0.32 ( 0.18 - 0.56 )	5.821e-05		0.53 ( 0.32 - 0.88 )	0.01409
16	77929223	rs17775259	VAT1L	Intron 7	C	0.2107	0.1617	0.2406	0.1715		0.7 ( 0.56 - 0.88 )	0.002262		0.44 ( 0.31 - 0.63 )	8.626e-06		0.96 ( 0.72 - 1.28 )	0.773
16	80585041	rs78176119	DYNLRB2 CDYL2	Intergenic	C	0.1678	0.128	0.0487	0.366		0.66 ( 0.51 - 0.84 )	0.0009889		0.41 ( 0.28 - 0.61 )	7.319e-06		0.93 ( 0.67 - 1.28 )	0.65
17	7134471	rs12150522	ASGR2 ASGR1	Intergenic	G	0.1454	0.121	0.1759	0.1225		0.55 ( 0.42 - 0.71 )	6.381e-06		0.44 ( 0.3 - 0.66 )	5.471e-05		0.64 ( 0.45 - 0.91 )	0.0124
18	3160648	rs7226541	MYOM1	Intron 10	G	0.2983	0.2817	0.2475	0.2262		0.76 ( 0.62 - 0.94 )	0.01071		0.44 ( 0.31 - 0.63 )	4.438e-06		1.05 ( 0.81 - 1.36 )	0.7017
18	52641394	rs141586924	DCC	Intron 1	A	0.0762	0.0704	0.2773	0.2205		0.48 ( 0.34 - 0.68 )	4.461e-05		0.31 ( 0.18 - 0.52 )	7.461e-06		0.73 ( 0.46 - 1.17 )	0.1963
19	47851294	rs8113229	CRX TPRX2	Intergenic	A	0.1733	0.1488	0.4911	0.4107		0.72 ( 0.56 - 0.92 )	0.009181		0.4 ( 0.27 - 0.6 )	7.451e-06		1.06 ( 0.77 - 1.45 )	0.7227
21	29268156	rs150819187	BACH1	Flanking	A	0.02341	0.0179	0	0		0.18 ( 0.08 - 0.38 )	7.353e-06		0.08 ( 0.02 - 0.27 )	5.433e-05		0.38 ( 0.15 - 0.97 )	0.04326
22	36972837	rs2858477	CSF2RB TEX33	Intergenic	T	0.1907	0.2341	0.2515	0.1455		0.57 ( 0.45 - 0.73 )	7.576e-06		0.44 ( 0.3 - 0.65 )	4.607e-05		0.67 ( 0.5 - 0.92 )	0.01209
Note.	Colors of P-values indicated the genome-wide significant association p-values (5 x 10-8) by red color, the genome-wide suggestive association p-values (1 x 10-5) by yellow color, and the the p-value < 0.01 by green color
	CHR :Chromosome; BP: Base Pair; SNP: rsID; Mapped Gene: the nearby functional genes of the lead SNP position; EAS: East Asian; EUR: European; AMR: American; OR: Odds Ratio, P: p-values by the logistic regression analysis with controlling the sex and/or age as the covariate
